# Supplementary material for: On the identification of potential novel therapeutic targets for spinocerebellar ataxia type 1 (SCA1) neurodegenerative disease using EvoPPI3
Source: J Integr Bioinform. 2023 Feb 28;20(2):20220056. doi: 10.1515/jib-2022-0056 (PMC10561075; doi:10.1515/jib-2022-0056)
Supplement: Supplementary file 1 — Supplementary Material Details [file j_jib-2022-0056_suppl_001.xlsx]

## Sheet: Sheet1
Supplementary Table 1. The fly mutant Ataxin-1 interactome for wt and exp forms (only proteins present in at least three samples are considered)
UniPRot ID	GeneID	Description
Ataxin-1 wt form
A0A0B4JCW4	41067	Succinate-CoA ligase [ADP-forming] subunit beta, mitochondrial ; ScsbetaA
A0A0B4K6E6	41359	Uncharacterized protein, isoform C ; BcDNA:RH54117
A0A0B4K6N1	43532	40S ribosomal protein S8 ; RpS8
A0A0B4KEL0	45398	Aldehyde dehydrogenase ; Aldh-III
A0A0B4KFI7	36060	ATP-dependent 6-phosphofructokinase ; Pfk
A0A0B4KFR7	36383	Amphiphysin, isoform C ; Amph
A0A0B4KFS5	36778	Aspartyl beta-hydroxylase, isoform L ; Asph
A0A0B4KH94	42025	Fasciclin 1, isoform G ; Fas1
A0A0B4KHG5	43690	Chaoptin, isoform C ; chp
A0A0B4KHZ1	42810	Lipid storage droplet-1, isoform D ; Lsd-1
A0A0B4LG52	37580	GEO08239p1 ; RpS16
A0A0B4LGB7	49297	Calcium-transporting ATPase ; SERCA
A0A0B4LGI1	37805	G protein alpha s subunit, isoform E ; Galphas
A0A0B4LH71	41938	Synapse-associated protein 47kD, isoform K ; Sap47
A0A0B4LHC9	37775	Uncharacterized protein, isoform B ; Dmel\CG5554
A0A0B4LHL7	42291	ATP synthase subunit d, mitochondrial ; ATPsynD
A0A0C4DHE8	41200	GEO09636p1 ; RpS29
A0A0S0WH10	50286	Neuropeptide-like 2, isoform C ; Nplp2
A1Z7H3	46068	Acyl-CoA synthetase long-chain, isoform C ; Acsl
A1Z7S3	35940	Rab32, isoform B ; Rab32
A1Z7Z4	36009	Uncharacterized protein, isoform B ; Dmel\CG1648
A1Z9M2	36569	Receptor expression-enhancing protein ; ReepB
A1ZBJ2	37217	Uncharacterized protein, isoform B ; cg7461
A4V0B5	33953	Nervana 2, isoform F ; nrv2
A4V4I0	32544	G protein beta-subunit 13F, isoform C ; Gbeta13F
A8JNP1	39041	Arginine kinase, isoform G ; Argk
A8JRC1	43102	Uncharacterized protein, isoform D ; Dmel\CG5028
A8JV19	32672	Uncharacterized protein, isoform E ; Dmel\CG4829
B5RIR1	33952	FI04125p ; nrv1
C0HK95	41291	Protein anoxia up-regulated ; fau
C0HKA1	47218	40S ribosomal protein S14b ; RpS14b
C0HKA1	47219
D0Z756	35768	MIP14966p ; CG14762-RA
E1JHR5	33351	Enolase, isoform F ; Eno
E1JHT6	33721	Reticulon-like protein ; Rtnl1
E1JJA4	45928	Shibire, isoform L ; shi
E2QCZ0	41247	Synapsin, isoform E ; Syn
E6EK17	43787	Calcium-transporting ATPase ; PMCA
H1UUB1	36080	GEO12465p1 ; Syb
H5V8B8	2768940	MIP33436p1 ; Pp2A-29B
M9MRT6	38244	Rap1 GTPase, isoform B ; Rap1
M9NEV7	35355	Uncharacterized protein, isoform B ; BcDNA:RE71975
M9NEX3	31562	Uncharacterized protein, isoform D ; BcDNA:RH45308
M9NFF8	32981	Cdc42, isoform C ; Cdc42
M9NHG9	33117	Proline dehydrogenase; slgA
M9PBL3	38389	Heat shock protein 83, isoform B ; Hsp83
M9PD18	45668	Vacuolar H[+] ATPase 68kD subunit 1, isoform B ; Vha68-1
M9PDX8	35408	Nervana 3, isoform E ; nrv3
M9PG83	40459	Cysteine string protein, isoform D ; Csp
M9PJN8	32545	Glyceraldehyde-3-phosphate dehydrogenase ; Gapdh2
O01666	43507	ATP synthase subunit gamma, mitochondrial ; ATPsyngamma
O02649	32045	Heat shock protein 60A ; Hsp60A
O15971	33025	LD39986p ; Rab10
O18332	42524	FI01544p ; Rab1
O18333	35577	GH01619p ; Rab2
O18335	42501	Drab11 ; Rab11
O18338	40168	LD44762p ; Rab8
O18640	34070	3-hydroxyacyl-CoA dehydrogenase type-2 ; scu
O62619	42620	Pyruvate kinase ; PyK
O76742	42841	CG5915 protein ; Rab7
O77062	34251	Amino acid transporter ; Eaat1
P00408	19893535	Cytochrome c oxidase subunit 2 ; mt:CoII
P02574	40444	Actin, larval muscle ; Act79B
P02825	44920	Major heat shock 70 kDa protein Ab ; Hsp70Ab
P02825	48581
P06002	42367	Opsin Rh1 ; ninaE
P06605	40904	Tubulin alpha-3 chain ; alphaTub84D
P06742	43323	Myosin light chain alkali ; Mlc1
P07486	35728	Glyceraldehyde-3-phosphate dehydrogenase 1 ; Gapdh1
P08646	41140	Ras-like protein 1 ; Ras85D
P08736	36271	Elongation factor 1-alpha 1 ; eEF1alpha1
P10379	38002	Protein unzipped ; uzip
P11147	41840	Heat shock 70 kDa protein cognate 4 ; Hsc70-4
P13607	48971	Sodium/potassium-transporting ATPase subunit alpha ; Atpalpha
P15357	34420	Ubiquitin-40S ribosomal protein S27a ; RpS27A
P16378	36104	G protein alpha o subunit ; Galphao
P17336	40048	Catalase ; Cat
P17704	39088	40S ribosomal protein S17 ; RpS17
P18432	43587	Myosin regulatory light chain 2 ; Mlc2
P21914	35590	Succinate dehydrogenase [ubiquinone] iron-sulfur subunit, mitochondrial ; SdhB
P23625	36384	G protein alpha q subunit ; Galphaq
P25228	36127	Ras-related protein Rab-3 ; Rab3
P28668	42834	Bifunctional glutamate/proline--tRNA ligase ; GluProRS
P29310	36059	14-3-3 protein zeta ; 14-3-3zeta
P29844	32133	Endoplasmic reticulum chaperone BiP ; Hsc70-3
P29845	36583	Heat shock 70 kDa protein cognate 5 ; Hsc70-5
P35381	37617	ATP synthase subunit alpha, mitochondrial ; blw
P38979	31106	40S ribosomal protein SA ; sta
P39018	32635	40S ribosomal protein S19a ; RpS19a
P41094	37292	40S ribosomal protein S18 ; RpS18
P48148	36775	Ras-like GTP-binding protein Rho1 ; Rho1
P48588	41343	40S ribosomal protein S25 ; RpS25
P50887	31022	60S ribosomal protein L22 ; RpL22
P53501	37368	Actin-57B ; Act57B
P53777	37853	Muscle LIM protein 1 ; Mlp60A
P54611	40679	V-type proton ATPase subunit E ; Vha26
P55830	43768	40S ribosomal protein S3a ; RpS3A
P82147	37744	Protein lethal(2)essential for life ; l(2)efl
Q05825	43829	ATP synthase subunit beta, mitochondrial ; ATPsynbeta
Q06559	42761	40S ribosomal protein S3 ; RpS3
Q0E8E8	39587	MIP08013p1 ; Mpcp2
Q0E8X7	246602	Reduction of Rh1, isoform A ; roh
Q0E924	46038	Prohibitin ; Phb2
Q0E9A2	36395	No extended memory, isoform C ; nemy
Q0KHZ6	43515	Uncharacterized protein, isoform A ; ETFB
Q23997	36868	Imaginal disk growth factor 6 ; Idgf6
Q24372	36363	Lachesin ; Lac
Q24439	41845	ATP synthase subunit O, mitochondrial ; ATPsynO
Q24560	37238	Tubulin beta-1 chain ; betaTub56D
Q26365	32007	ADP,ATP carrier protein ; sesB
Q500Y7	36991	GEO11443p1 ; UQCR-6.4
Q6NP72	36200	GEO09659p1 ; Dmel\CG13220
Q6NR72	37739	Entomoglyceroporin 4, isoform A ; Eglp4
Q7JUS9	37297	MIP16332p ; Mpcp1
Q7JWF1	36031	Electron transfer flavoprotein-ubiquinone oxidoreductase, isoform A ; Etf-QO
Q7JZN0	46080	Protein transport protein Sec61 subunit beta ; Sec61beta
Q7K0E6	36420	Aspartyl-tRNA synthetase, isoform A ; AspRS
Q7K188	36529	GEO05126p1 ; Dmel\CG6329
Q7K1I4	59178	Tetraspanin ; Tsp42Ea
Q7K2E1	36340	LD05247p ; Dmel\CG8839
Q7K2W6	37044	GH04080p ; PPO1
Q7K3J0	35882	Chaperonin containing TCP1 subunit 8 ; CCT8
Q7K3N4	36293	GH26015p ; Dmel\CG8888
Q7K485	45268	CathD, isoform A ; cathD
Q7K511	31184	CG3835-RA ; D2hgdh
Q7K569	47611	Glycerol-3-phosphate dehydrogenase ; Gpo1
Q7K5N8	36973	GH01592p ; BEST:GH19547
Q7KB18	37181	Epoxide hydrolase ; Jheh2
Q7KJ73	35614	Tetraspanin ; Tsp42Ee
Q7KN94	36252	Walrus, isoform A ; wal
Q7KN97	36020	Pyruvate carboxylase ; PCB
Q7KNA0	35897	Dymeclin ; CG8230
Q7KTK9	34021	Midline uncoordinated, isoform A ; muc
Q7KUB1	44291	Isocitrate dehydrogenase [NADP] ; Idh
Q7KUD4	39160	Calcium-independent phospholipase A2 VIA, isoform B ; iPLA2-VIA
Q86BK8	34840	Rab14, isoform B ; Rab14
Q86BM5	34170	A kinase anchor protein 200, isoform D ; Akap200
Q8IMC1	43805	Transporter ; Gat
Q8IML4	43442	V-type proton ATPase subunit a ; Vha100-1
Q8IPG9	318841	Basigin, isoform A ; Bsg
Q8IR72	318133	FI19011p1 ; Dmel\CG32638
Q8MLQ5	37800	Kazachoc, isoform D ; kcc
Q8MM24	34978	Chitinase-like protein Idgf1 ; Idgf1
Q8MSI2	3355102	GH15296p ; Scp1
Q8MSU3	36768	Putative ferric-chelate reductase 1 homolog ; CG8399
Q8SWX6	42999	GH08893p ; Dmel\CG11790
Q8SY70	44110	GEO08394p1 ; Mgstl
Q8SYJ2	317928	GEO09626p1 ; ND-MLRQ
Q94516	39143	ATP synthase subunit b, mitochondrial ; ATPsynB
Q94523	37228	Succinate dehydrogenase [ubiquinone] flavoprotein subunit, mitochondrial ; SdhA
Q94920	34500	Voltage-dependent anion-selective channel ; porin
Q95RA9	41650	GILT-like protein 1 ; GILT1
Q95RI5	39826	Failed axon connections ; fax
Q95T12	39720	Calcium channel flower ; fwe
Q9V397	34276	BcDNA.GH12558 ; Mtpalpha
Q9V3D4	34979	Chitinase-like protein Idgf2 ; Idgf2
Q9V3G7	42641	26S proteasome non-ATPase regulatory subunit 6 ; Rpn7
Q9V3I2	33418	Drab5 ; Rab5
Q9V3V6	42805	26S proteasome regulatory complex subunit p50 ; Rpt5
Q9V436	39845	26S proteasome regulatory complex subunit p30 ; Rpn12
Q9V470	44001	Succinate--CoA ligase [GDP-forming] subunit beta, mitochondrial ; ScsbetaG
Q9V496	43827	Apolipophorins ; apolpp
Q9V4N3	35688	Cytochrome b5 ; Cyt-b5
Q9V778	36669	Alkyldihydroxyacetonephosphate synthase ; ADPS
Q9VAM6	43459	CDGSH iron-sulfur domain-containing protein 2 homolog ; Cisd2
Q9VAY2	43354	Glycoprotein 93 ; Gp93
Q9VB46	43294	FI18644p1 ; Hmu
Q9VBQ5	43083	LD38433p ; Dmel\CG5112
Q9VCR9	42721	RH48101p ; Dmel\CG17121
Q9VCS2	42718	IP10670p ; Dmel\CG13833
Q9VD29	42615	RE74312p ; Sar1
Q9VD30	42614	GH05294p ; rdhB
Q9VD55	42590	Cytochrome c heme lyase ; Cchl
Q9VD58	42586	GH26270p ; Idh3b
Q9VDZ7	42298	Mitochondrial import inner membrane translocase subunit TIM44 ; CG117799
Q9VE75	42216	V-type proton ATPase subunit a ; Vha100-2
Q9VE80	42211	Uncharacterized protein, isoform B ; Dmel\CG7675
Q9VEY5	41959	MICOS complex subunit ; Dmel\CG5903
Q9VFC6	41824	MIP06926p ; Mf
Q9VFF0	41800	GH01077p ; UQCR-C1
Q9VG81	41521	RH49330p ; Sccpdh2
Q9VGQ1	41360	GM01350p ; alpha-KGDHC
Q9VGS3	41340	RH44771p ; SdhC
Q9VGT3	53510	GM04645p ; Ugt302C1
Q9VHF9	41109	Uncharacterized protein, isoform B ; Dmel\CG8861
Q9VHN7	41027	LP07963p ; anon-WO0118547.344
Q9VHV5	40961	ADP-ribosylation factor-like protein 8 ; Arl8
Q9VI53	40841	LD44267p ; Dmel\CG1105
Q9VIB5	40901	Carboxylic ester hydrolase ; alpha-Est7
Q9VIH9	35357	GEO04151p1 ; BcDNA:GH07967
Q9VII5	35351	GEO08323p1 ; Dmel\CG31676
Q9VIQ8	35279	Cytochrome c oxidase subunit 4, isoform A ; COX4
Q9VJ28	35156	FI05204p ; L2HGDH
Q9VJ58	35129	Fas-associated factor 2, isoform A ; Faf2
Q9VJ59	35128	PRA1 family protein ; Jwa
Q9VJI5	35005	LD43175p ; yellow-b
Q9VK99	34647	Atilla, isoform B ; atilla
Q9VKB8	34627	FI18124p1 ; firl
Q9VKC3	34623	Uncharacterized protein, isoform A ; PLCXD
Q9VKE2	34604	Crystallin, isoform A ; Crys
Q9VKM3	46069	ATP synthase subunit ; ATPsynG
Q9VKM7	34514	AT01533p ; CG6089
Q9VL16	34368	RE45833p ; Dmel\CG5676
Q9VL70	34313	HL08109p ; yip2
Q9VLY1	34053	HL02931p ; Dmel\CG7214
Q9VM18	34017	Trehalose 6-phosphate phosphatase ; 21430192
Q9VM50	33988	RE14786p ; Rab30
Q9VMQ6	33776	RE57459p ; CG6922
Q9VMW1	33721	Reticulon-like protein ; Rtnl1
Q9VN21	40559	LD30155p ; lost
Q9VN44	40581	FI07923p ; Karybeta3
Q9VN86	40623	AT14148p ; Sccpdh1
Q9VNE2	40680	Protein krasavietz ; kra
Q9VPZ5	33313	GH04232p ; CT16527
Q9VQ29	44390	Cytochrome b-c1 complex subunit Rieske, mitochondrial ; RFeSP
Q9VQG4	33470	Congested-like trachea protein ; colt
Q9VQL7	33524	Fatty acid synthase 1, isoform A ; FASN1
Q9VRL0	38612	Cytochrome c1, isoform A ; Cyt-c1
Q9VS47	38808	LD39967p ; mrva
Q9VSA3	38864	Probable medium-chain specific acyl-CoA dehydrogenase, mitochondrial ; CG12262
Q9VTB4	39214	NADH dehydrogenase (Ubiquinone) 13 kDa B subunit ; ND-13B
Q9VTU2	46260	NADH dehydrogenase (Ubiquinone) SGDH subunit, isoform A ; ND-SGDH
Q9VUE5	39581	LD17962p ; stwl
Q9VUZ0	39768	Translocon-associated protein subunit beta ; SsRbeta
Q9VV72	39841	Multiple inositol polyphosphate phosphatase 1 ; Mipp1
Q9VV75	39846	AT02348p ; UQCR-C2
Q9VVT8	40056	LD09909p ; ACSL1
Q9VWH4	32940	Probable isocitrate dehydrogenase [NAD] subunit alpha, mitochondrial ; Idh3a
Q9VXG9	32606	GH25683p ; Dmel\CG4239
Q9VXN2	44046	Protein stunted ; sun
Q9VXQ5	32518	Chaperonin containing TCP1 subunit 6 ; CCT6
Q9VYI6	32239	Coenzyme Q8 ; Coq8
Q9VZF6	38514	GH04863p ; Dmel\CG14997
Q9VZW7	38355	Carnitine palmitoyltransferase 2 ; CPT2
Q9W0C2	38196	Neuronal synaptobrevin, isoform E ; nSyb
Q9W0H3	38150	Lipid droplet-associated hydrolase ; CG9186
Q9W0M4	38096	LP10861p ; Dmel\CG13887
Q9W141	37931	Putative ATP synthase subunit f, mitochondrial ; ATPsynF
Q9W1H8	37784	GH13256p ; Mtpbeta
Q9W1Q4	37709	Uncharacterized protein, isoform D ; Dmel\CG9812
Q9W2Z7	31933	Uncharacterized protein, isoform B ; CG18512
Q9W3K9	31726	FI02989p ; Ldsdh1
Q9W3N9	31695	LD24105p ; 154229_at
Q9W401	31579	Probable citrate synthase, mitochondrial ; kdn
Q9W5X0	33014	LD21953p ; Rab35
Q9XY35	45401	Cytochrome b-c1 complex subunit 9 ; ox
Q9Y119	33642	BcDNA.GH08860 ; Tps1
X2J4W8	33859	Kruppel homolog 2, isoform C ; Kr-h2
X2J5T3	34636	Rab6, isoform B ; Rab6
X2JA18	34981	Imaginal disc growth factor 3, isoform D ; Idgf3
X2JCV2	45326	Larval serum protein 2, isoform B ; Lsp2
X2JEB6	31926	Imaginal disc growth factor 4, isoform C ; Idgf4
X2JEX8	32339	Yolk protein 3, isoform B ; Yp3
Ataxin-1 exp form
A0A023GQA5	49168	Prohibitin; l(2)37Cc
A0A0B4JCW4	41067	Succinate--CoA ligase [ADP-forming] subunit beta, mitochondrial; ScsbetaA
A0A0B4K6E6	41359	Uncharacterized protein, isoform C; BcDNA:RH54117
A0A0B4K6N1	43532	40S ribosomal protein S8; RpS8
A0A0B4KEL0	45398	Aldehyde dehydrogenase; Aldh-III
A0A0B4KFS5	36778	Aspartyl beta-hydroxylase, isoform L; Asph
A0A0B4KH94	42025	Fasciclin 1, isoform G; Fas1
A0A0B4LG52	37580	GEO08239p1; RpS16
A0A0B4LGB7	49297	Calcium-transporting ATPase; SERCA
A0A0B4LH71	41938	Synapse-associated protein 47kD, isoform K; Sap47
A0A0B4LHC9	37775	Uncharacterized protein, isoform B; Dmel\CG5554
A0A0B4LHL7	42291	ATP synthase subunit d, mitochondrial; ATPsynD
A0A0C4DHE8	41200	GEO09636p1; RpS29
A0A0S0WH10	50286	Neuropeptide-like 2, isoform C; Nplp2
A0A126GV04	42854	Syntaxin 1A, isoform C; Syx1A
A1Z7H3	46068	Acyl-CoA synthetase long-chain, isoform C; Acsl
A1Z7Z4	36009	Uncharacterized protein, isoform B; Dmel\CG1648
A1ZA77	36759	FI07302p; Dmel\CG8320
A1ZBJ2	37217	Uncharacterized protein, isoform B; cg7461 PE=1 SV=2
A4V0B5	33953	Nervana 2, isoform F; nrv2
A4V3Q6	43736	Elongation factor 1-alpha; eEF1alpha2
A4V449	31762	NADH dehydrogenase (Ubiquinone) 75 kDa subunit, isoform B; ND-75
A4V4I0	32544	G protein beta-subunit 13F, isoform C; Gbeta13F
A8JNP1	39041	Arginine kinase, isoform G; Argk PE=1 SV=2
A8JRC1	43102	Uncharacterized protein, isoform D; Dmel\CG5028
B5RIR1	33952	FI04125p; nrv1
C0HK95	41291	Protein anoxia up-regulated; fau
C0HKA1	47218	40S ribosomal protein S14b; RpS14b
C0HKA1	47219
D1Z3A2	42759	ATP synthase-coupling factor 6, mitochondrial; ATPsynCF6
E1JHR5	33351	Enolase, isoform F; Eno
E1JHT6	33721	Reticulon-like protein; Rtnl1
E1JJF3	31646	Innexin; Inx2
H1UUB1	36080	GEO12465p1; Syb
H5V8B8	2768940	MIP33436p1; Pp2A-29B
M9MRT6	38244	Rap1 GTPase, isoform B; Rap1
M9NE68	39077	Heat shock protein 23, isoform B; Hsp23
M9NEV7	35355	Uncharacterized protein, isoform B; BcDNA:RE71975
M9NEX3	31562	Uncharacterized protein, isoform D; BcDNA:RH45308
M9NEZ5	31792	Neuroglian, isoform G; Nrg
M9PBL3	38389	Heat shock protein 83, isoform B; Hsp83
M9PDX8	35408	Nervana 3, isoform E; nrv3
M9PG83	40459	Cysteine string protein, isoform D; Csp
M9PJN8	32545	Glyceraldehyde-3-phosphate dehydrogenase; Gapdh2
O01666	43507	ATP synthase subunit gamma, mitochondrial; ATPsyngamma PE=2 SV=2
O02649	32045	Heat shock protein 60A; Hsp60A PE=1 SV=3
O15971	33025	LD39986p; Rab10
O18332	42524	FI01544p; Rab1
O18333	35577	GH01619p; Rab2
O18335	42501	Drab11; Rab11
O18338	40168	LD44762p; Rab8
O18640	34070	Guanine nucleotide-binding protein subunit beta-like protein; Rack1 PE=1 SV=2
O62619	42620	Pyruvate kinase; PyK PE=2 SV=2
O76742	42841	CG5915 protein; Rab7
O77062	34251	Amino acid transporter; Eaat1
O77134	41745	9 kD basic protein; ATPsynE
P00408	19893535	Cytochrome c oxidase subunit 2; mt:CoII
P02574	40444	Actin, larval muscle; Act79B PE=1 SV=2
P06002	42367	Opsin Rh1; ninaE
P06605	40904	Tubulin alpha-3 chain; alphaTub84D
P07486	35728	Glyceraldehyde-3-phosphate dehydrogenase 1; Gapdh1 PE=2 SV=2
P08646	41140	Ras-like protein 1; Ras85D PE=1 SV=2
P09180	43349	60S ribosomal protein L4; RpL4 PE=1 SV=2
P11147	41840	Heat shock 70 kDa protein cognate 4; Hsc70-4 PE=1 SV=3
P13607	48971	Sodium/potassium-transporting ATPase subunit alpha; Atpalpha PE=1 SV=3
P15357	34420	Ubiquitin-40S ribosomal protein S27a; RpS27A PE=1 SV=2
P16378	36104	G protein alpha o subunit; Galphao
P17336	40048	Catalase; Cat PE=1 SV=2
P17704	39088	40S ribosomal protein S17; RpS17 PE=1 SV=2
P18432	43587	Myosin regulatory light chain 2; Mlc2 PE=1 SV=2
P21914	35590	Succinate dehydrogenase [ubiquinone] iron-sulfur subunit, mitochondrial; SdhB PE=2 SV=2
P29844	32133	Endoplasmic reticulum chaperone BiP; Hsc70-3 PE=1 SV=2
P29845	36583	Heat shock 70 kDa protein cognate 5; Hsc70-5 PE=1 SV=2
P35381	37617	ATP synthase subunit alpha, mitochondrial; blw PE=1 SV=2
P38979	31106	40S ribosomal protein SA; sta PE=1 SV=3
P39018	32635	40S ribosomal protein S19a; RpS19a PE=1 SV=3
P41042	39484	40S ribosomal protein S4; RpS4 PE=1 SV=2
P41094	37292	40S ribosomal protein S18; RpS18
P46222	37235	60S ribosomal protein L11; RpL11 PE=1 SV=2
P48148	36775	Ras-like GTP-binding protein Rho1; Rho1
P48588	41343	40S ribosomal protein S25; RpS25 PE=1 SV=3
P50887	31022	60S ribosomal protein L22; RpL22 PE=1 SV=2
P53501	37368	Actin-57B; Act57B
P53777	37853	Muscle LIM protein 1; Mlp60A
P54611	40679	V-type proton ATPase subunit E; Vha26
P55830	43768	40S ribosomal protein S3a; RpS3A PE=1 SV=4
P91929	42591	NADH dehydrogenase [ubiquinone] 1 alpha subcomplex subunit 10, mitochondrial; ND-42 PE=2 SV=2
Q05825	43829	ATP synthase subunit beta, mitochondrial; ATPsynbeta PE=1 SV=3
Q06559	42761	40S ribosomal protein S3; RpS3
Q0E8E8	39587	MIP08013p1; Mpcp2
Q0E8X7	246602	Reduction of Rh1, isoform A; roh
Q0E924	46038	Prohibitin; Phb2 PE=1 SV=2
Q0E9A2	36395	No extended memory, isoform C; nemy
Q24154	37430	60S ribosomal protein L29; RpL29
Q24372	36363	Lachesin; Lac PE=1 SV=2
Q24439	41845	ATP synthase subunit O, mitochondrial; ATPsynO PE=2 SV=2
Q24560	37238	Tubulin beta-1 chain; betaTub56D PE=1 SV=2
Q26365	32007	ADP,ATP carrier protein; sesB PE=2 SV=4
Q500Y7	36991	GEO11443p1; UQCR-6.4
Q6IHY5	5740746	HDC00331; Dmel\CG34172
Q6NP72	36200	GEO09659p1; Dmel\CG13220
Q6NR72	37739	Entomoglyceroporin 4, isoform A; Eglp4
Q7JUS9	37297	MIP16332p; Mpcp1
Q7JWF1	36031	Electron transfer flavoprotein-ubiquinone oxidoreductase, isoform A; Etf-QO
Q7JZN0	46080	Protein transport protein Sec61 subunit beta; Sec61beta
Q7K1I4	59178	Tetraspanin; Tsp42Ea
Q7K2E1	36340	LD05247p; Dmel\CG8839
Q7K3N4	36293	GH26015p; Dmel\CG8888
Q7K569	47611	Glycerol-3-phosphate dehydrogenase; Gpo1
Q7KJ73	35614	Tetraspanin; Tsp42Ee
Q7KLX3	45680	GEO05407p1; Tapdelta
Q7KM15	45827	Transcription factor BTF3; bic
Q7KN94	36252	Walrus, isoform A; wal
Q7KNR7	39812	Photoreceptor dehydrogenase, isoform C; Pdh
Q7KTK9	34021	Midline uncoordinated, isoform A; muc
Q7KVX5	31349	VAMP-associated protein 33kDa, isoform A; Vap33
Q86BA5	318890	LP01981p; p24-2
Q86BK8	34840	Rab14, isoform B; Rab14
Q86BM5	34170	A kinase anchor protein 200, isoform D; Akap200
Q8IML4	43442	V-type proton ATPase subunit a; Vha100-1
Q8IPG9	318841	Basigin, isoform A; Bsg
Q8IR72	318133	FI19011p1; Dmel\CG32638 PE=1 SV=2
Q8MS31	2768848	Muscle wasted, isoform D; mute
Q8MSI2	3355102	GH15296p; Scp1
Q8STG9	33905	DSec61alpha; Sec61alpha
Q8SYJ2	317928	GEO09626p1; ND-MLRQ
Q8SZM2	34811	RH04334p; Vajk2
Q94516	39143	ATP synthase subunit b, mitochondrial; ATPsynB PE=2 SV=2
Q94522	38447	Succinate--CoA ligase [ADP/GDP-forming] subunit alpha, mitochondrial; Scsalpha1 PE=2 SV=3
Q94523	37228	Succinate dehydrogenase [ubiquinone] flavoprotein subunit, mitochondrial; SdhA PE=2 SV=3
Q94920	34500	Voltage-dependent anion-selective channel; porin PE=1 SV=3
Q95RA9	41650	GILT-like protein 1; GILT1
Q95RI5	39826	Failed axon connections; fax
Q95T12	39720	Calcium channel flower; fwe
Q95TS2	36237	LD27313p; Prip
Q9V397	34276	BcDNA.GH12558; Mtpalpha
Q9V3D4	34979	Chitinase-like protein Idgf2; Idgf2
Q9V3I2	33418	Drab5; Rab5
Q9V3Z9	34812	HL02234p; Vajk3
Q9V436	39845	26S proteasome regulatory complex subunit p30; Rpn12
Q9V470	44001	Succinate--CoA ligase [GDP-forming] subunit beta, mitochondrial; ScsbetaG
Q9V496	43827	Apolipophorins; apolpp PE=1 SV=2
Q9V4N3	35688	Cytochrome b5; Cyt-b5
Q9VA91	43594	40S ribosomal protein S7; RpS7
Q9VAI9	43494	SD09259p; Dmel\CG1907
Q9VAM6	43459	CDGSH iron-sulfur domain-containing protein 2 homolog; Cisd2
Q9VAY2	43354	Glycoprotein 93; Gp93
Q9VB46	43294	FI18644p1; Hmu
Q9VBQ5	43083	LD38433p; Dmel\CG5112
Q9VCR9	42721	RH48101p; Dmel\CG17121
Q9VCS2	42718	IP10670p; Dmel\CG13833
Q9VD29	42615	RE74312p; Sar1
Q9VD55	42590	Cytochrome c heme lyase; Cchl
Q9VD58	42586	GH26270p; Idh3b
Q9VDZ7	42298	Mitochondrial import inner membrane translocase subunit TIM44; CG117799
Q9VE75	42216	V-type proton ATPase subunit a; Vha100-2 PE=1 SV=2
Q9VE80	42211	Uncharacterized protein, isoform B; Dmel\CG7675 PE=1 SV=2
Q9VFC6	41824	MIP06926p; Mf
Q9VFF0	41800	GH01077p; UQCR-C1 PE=1 SV=2
Q9VGS3	41340	RH44771p; SdhC PE=1 SV=2
Q9VGT3	53510	GM04645p; Ugt302C1
Q9VHN7	41027	LP07963p; anon-WO0118547.344 PE=1 SV=3
Q9VHS2	50002	Cytochrome c oxidase subunit 7A, mitochondrial; COX7A
Q9VIB5	40901	Carboxylic ester hydrolase; alpha-Est7
Q9VIH9	35357	GEO04151p1; BcDNA:GH07967
Q9VIQ8	35279	Cytochrome c oxidase subunit 4, isoform A; COX4
Q9VJ58	35129	Fas-associated factor 2, isoform A; Faf2
Q9VJ59	35128	PRA1 family protein; Jwa PE=1 SV=5
Q9VJI5	35005	LD43175p; yellow-b
Q9VK99	34647	Atilla, isoform B; atilla PE=4 SV=3
Q9VKC3	34623	Uncharacterized protein, isoform A; PLCXD
Q9VKM3	46069	ATP synthase subunit; ATPsynG
Q9VKM7	34514	AT01533p; CG6089 PE=1 SV=2
Q9VKU1	26067068	Fatty acid transport protein 1, isoform A; Fatp1 PE=1 SV=2
Q9VL16	34368	RE45833p; Dmel\CG5676
Q9VL70	34313	HL08109p; yip2
Q9VLY1	34053	HL02931p; Dmel\CG7214
Q9VM18	34017	Trehalose 6-phosphate phosphatase; 21430192
Q9VMI3	33852	NADH dehydrogenase [ubiquinone] flavoprotein 1, mitochondrial; ND-51
Q9VMU0	33744	NADH dehydrogenase [ubiquinone] iron-sulfur protein 6, mitochondrial; ND-13A
Q9VMW1	33721	Reticulon-like protein; Rtnl1 PE=1 SV=2
Q9VN86	40623	AT14148p; Sccpdh1
Q9VNE2	40680	Protein krasavietz; kra
Q9VQ29	44390	Cytochrome b-c1 complex subunit Rieske, mitochondrial; RFeSP PE=1 SV=3
Q9VQD7	33443	NADH dehydrogenase [ubiquinone] 1 alpha subcomplex subunit 12; ND-B17.2
Q9VQG4	33470	Congested-like trachea protein; colt
Q9VQR2	44228	CG8844 protein; ND-PDSW
Q9VRL0	38612	Cytochrome c1, isoform A; Cyt-c1
Q9VS47	38808	LD39967p; mrva
Q9VSA3	38864	Probable medium-chain specific acyl-CoA dehydrogenase, mitochondrial; CG12262
Q9VTB4	39214	NADH dehydrogenase (Ubiquinone) 13 kDa B subunit; ND-13B PE=1 SV=2
Q9VTU2	46260	NADH dehydrogenase (Ubiquinone) SGDH subunit, isoform A; ND-SGDH
Q9VUZ0	39768	Translocon-associated protein subunit beta; SsRbeta PE=1 SV=2
Q9VV72	39841	Multiple inositol polyphosphate phosphatase 1; Mipp1 PE=1 SV=2
Q9VV75	39846	AT02348p; UQCR-C2
Q9VVH3	39948	MICOS complex subunit MIC13 homolog QIL1; QIL1
Q9VVH5	39950	AT13736p; UQCR-Q
Q9VVT8	40056	LD09909p; ACSL1
Q9VWD1	32989	Cytochrome c oxidase subunit; COX6B PE=1 SV=2
Q9VWG3	32953	40S ribosomal protein S10b; RpS10b PE=1 SV=2
Q9VWH4	32940	Probable isocitrate dehydrogenase [NAD] subunit alpha, mitochondrial; Idh3a
Q9VXG9	32606	GH25683p; Dmel\CG4239
Q9VXK7	32565	LD31474p; ND-20
Q9VXN2	44046	Protein stunted; sun
Q9VYX8	32098	LD04844p; Dmel\CG1572
Q9VZQ8	38413	Glutathione peroxidase; PHGPx
Q9VZU4	38378	LD25561p; ND-30
Q9VZW7	38355	Carnitine palmitoyltransferase 2; CPT2
Q9W0M4	38096	LP10861p; Dmel\CG13887
Q9W125	37946	NADH dehydrogenase [ubiquinone] 1 alpha subcomplex subunit 8; ND-19
Q9W141	37931	Putative ATP synthase subunit f, mitochondrial; ATPsynF
Q9W1H8	37784	GH13256p; Mtpbeta
Q9W287	37526	Uncharacterized protein; CG13504 PE=4 SV=3
Q9W380	50405	RH45008p; Dmel\CG9034
Q9W3K9	31726	FI02989p; Ldsdh1
Q9W401	31579	Probable citrate synthase, mitochondrial; kdn
Q9W404	31576	GH10714p; Dmel\CG3842
X2J4W8	33859	Kruppel homolog 2, isoform C; Kr-h2
X2J986	34259	Fat body protein 2, isoform B; Fbp2
X2JA18	34981	Imaginal disc growth factor 3, isoform D; Idgf3
X2JAT7	35097	Fasciclin 3, isoform G; Fas3
X2JCV2	45326	Larval serum protein 2, isoform B; Lsp2
X2JEB6	31926	Imaginal disc growth factor 4, isoform C; Idgf4
